# Supplementary material for: Landing-Takeoff Asymmetries Applied to Running Mechanics: A New Perspective for Performance
Source: Front Physiol. 2019 Apr 16;10:415. doi: 10.3389/fphys.2019.00415 (PMC6477028; doi:10.3389/fphys.2019.00415)
Supplement: TABLE S1 — The table contains sheets including individual data for all variables. [file Table_1.XLSX]

## Sheet: glossary
Supplementary material - dataset of "Landing-takeoff asymmetries applied to running mechanics: a new perspective for performance" by Rosa et al.
glossary	Tce	effective contact time
	Tae	effective aerial time
	Ta	aerial time
	Tc	contact time
	Tstep	step time
	Tstride	stride time
	Fstep	step frequency
	Fsist	system frequency
	Tpush	time of positive mechanical work
	Tbrake	time of negative mechanical work
	Vvmxdown	maximal velocity during downward displacement of center of mass
	Vvmxup	maximal velocity during upward displacement of center of mass
	Saedown	vertical downward displacement of center of mass during effective aerial phase
	Scedown	vertical downward displacement of center of mass during effective contact phase
	Saeup	vertical upward displacement of center of mass during effective aerial phase
	Sceup	vertical upward displacement of center of mass during effective contact phase
	Sc	vertical displacement of center of mass during the contact
	Sv	vertical displacement of center of mass during the step
	Sa	vertical displacement of center of mass during aerial phase
	Avmx	maximal vertical acceleration of center of mass
	Kvert	vertical stiffness
	Fmax	maximal vertical force
	Av,ce	vertical acceleration during effective contact
	OBS The first 18 individuals are in group Phigh (higher performance) and the remain to Plow (lower performance)

## Sheet: main
	subject	vVO2 peak	VO2 peak (ml/kg/min)	age	body mass	height	3000(s)	weekly volume	practice time (years)
GRUPO HIGH	1	21.5	78.2	30	63.8	176	576	50	5
	2	19.4	57.9	38	85.4	187.5	611	44	6
	3	19.7	67.7	31	67.5	182	619	48	5
	4	19.3	77.5	22	54.2	173	627	45	3
	5	20.9	68.9	28	77	174	634	41	3
	6	18.8	63.8	33	85.7	197	637	40	4
	7	19.8	70.8	24	55.2	158	658	42	5
	8	18.5	71.5	27	73.9	178	661	44	3
	9	18.5	63.4	37	67	176	666	40	5
	10	18.2	63	25	77.6	179.5	669	30	2
	11	19.1	70.4	35	79	172	672	48	5
	12	16.4	49.9	25	67.1	170	673	35	3
	13	18.4	60.3	33	64.7	177	674	42	6
	14	18.4	75	24	83	182	675	38	2
	15	17.6	61.8	23	71.7	175	683	40	2
	16	17.8	60	36	86.7	177	687	41	3
	17	18.7	57.6	22	83	182	693	35	2
	18	18.8	62.1	29	69	174	694	35	2
GRUPO LOW	19	18.5	63.2	26	67.4	168	708	45	3
	20	18.1	64.7	19	65.5	175	710	36	2
	21	19.7	64.4	29	86	181	715	42	3
	22	17.8	54	40	72	177	726	30	5
	23	18.2	63	22	74	180	727	43	3
	24	17.8	54	39	71	177	740	36	2
	25	18.1	64.4	35	83.9	176	741	45	8
	26	17.2	63.2	35	58	168	741	33	5
	27	18.5	73.7	28	66.5	172	743	35	3
	28	17.1	63	37	76.4	171	747	33	2
	29	18.4	65.5	40	74	176	752	30	2
	30	16.3	65.7	40	76.8	174	755	38	4
	31	18.1	53.3	36	81	180	762	45	7
	32	17.8	63.5	25	79	170	763	42	3
	33	16.7	56	27	79.4	183	766	38	3
	34	17.8	47.5	38	69.5	175	767	40	4
	35	17.2	59.6	29	69	171	767	40	3
	36	17.6	64.1	34	66.1	169	771	42	6
	37	16.6	48.2	31	79	180	798	35	2
	38	16.6	63	24	84.6	182	827	33	2

## Sheet: Tce
subject	Tce 8	Tce 9	Tce 10	Tce 11	Tce 12	Tce 13	Tce 14	Tce 15	Tce 16	Tce 17	Tce 18	Tce 19	Tce 20
1	0.169582	0.169972	0.165891	0.158386	0.159458	0.153917	0.151286	0.147596	0.142477	0.138444	0.138444	0.135172	0.130128
2	0.185128	0.180758	0.17933	0.174343	0.172521	0.16502	0.163915	0.159722	0.153409	0.155673	0.159787	0.141036	0.143707
3	0.170222	0.169261	0.158267	0.158578	0.15603	0.154523	0.153305	0.149744	0.149288	0.141437	0.140009	0.137821	0.134588
4	0.184439	0.17203	0.17219	0.166604	0.157703	0.154056	0.146778	0.143322	0.14468	0.136614	0.128548	0.133661	0.122501
5	0.172287	0.160579	0.157603	0.155071	0.150333	0.145886	0.142092	0.137617	0.133142	0.129758	0.126154	0.123638	0.121123
6	0.187698	0.188742	0.186737	0.179537	0.182128	0.178245	0.180245	0.162842	0.160618	0.141601	0.150362	0.147946	0.144825
7	0.1564	0.148908	0.146169	0.144395	0.141867	0.135735	0.131723	0.129068	0.127534	0.121452	0.119922	0.114747	0.113792
8	0.174242	0.169995	0.167713	0.157411	0.157604	0.157714	0.153931	0.1429	0.143408	0.138205	0.132499	0.134376	0.126587
9	0.181266	0.181148	0.175007	0.167357	0.163483	0.159078	0.157617	0.151352	0.146823	0.146737	0.137448	0.131761	0.119067
10	0.195584	0.191363	0.182424	0.176096	0.171077	0.167588	0.156985	0.151672	0.146358	0.128815	0.104699	0.111049	0.100141
11	0.202618	0.195416	0.193239	0.187501	0.184155	0.180379	0.173516	0.173439	0.165162	0.160722	0.155468	0.151239	0.144812
12	0.185215	0.172858	0.169252	0.16604	0.161454	0.14782	0.145413	0.147691	0.143969	0.131954	0.132263	0.132573	0.128729
13	0.189824	0.182547	0.17527	0.17527	0.167991	0.160712	0.151173	0.148784	0.146394	0.14185	0.137306	0.119199	0.129381
14	0.172287	0.160579	0.157603	0.155071	0.150333	0.145886	0.142092	0.137617	0.133142	0.129758	0.126154	0.123638	0.121123
15	0.177736	0.179447	0.17568	0.171913	0.166781	0.151559	0.154099	0.149899	0.139347	0.134199	0.137602	0.132022	0.131059
16	0.171776	0.16786	0.165528	0.156482	0.157522	0.151958	0.142661	0.142444	0.138866	0.135303	0.130514	0.130016	0.123631
17	0.173097	0.170938	0.165253	0.16235	0.160371	0.152029	0.149035	0.147278	0.143144	0.139037	0.138032	0.135665	0.131196
18	0.179368	0.179429	0.171173	0.164251	0.158601	0.154709	0.150817	0.142109	0.144466	0.13123	0.136612	0.122311	0.122698
19	0.194515	0.189881	0.185637	0.179925	0.173302	0.172579	0.160313	0.159162	0.14762	0.14822	0.14822	0.142727	0.137252
20	0.190756	0.190091	0.182111	0.181122	0.173431	0.164886	0.16261	0.162037	0.154895	0.152009	0.145469	0.142781	0.136984
21	0.165424	0.160662	0.156742	0.154738	0.146751	0.148382	0.144379	0.134187	0.13493	0.132244	0.127832	0.131116	0.123932
22	0.185799	0.180596	0.183814	0.179718	0.174842	0.167073	0.164358	0.16047	0.156002	0.161194	0.150725	0.150062	0.144641
23	0.180879	0.180131	0.175504	0.174191	0.168179	0.16218	0.15627	0.154079	0.149679	0.142089	0.141623	0.135755	0.132418
24	0.186881	0.180859	0.171958	0.16536	0.162199	0.158238	0.148377	0.144605	0.139686	0.132805	0.133046	0.125181	0.11925
25	0.194255	0.191484	0.197632	0.19202	0.187133	0.180662	0.171512	0.157689	0.158038	0.154903	0.139384	0.143569	0.135038
26	0.173584	0.16913	0.174553	0.166154	0.157224	0.154092	0.147999	0.141735	0.142238	0.14109	0.134802	0.130868	0.125511
27	0.185399	0.189057	0.169532	0.167989	0.166521	0.158015	0.152249	0.158015	0.152249	0.147485	0.14407	0.140619	0.138103
28	0.170293	0.171747	0.168909	0.164848	0.158243	0.150975	0.142747	0.143417	0.139695	0.138565	0.13087	0.126096	0.12554
29	0.187911	0.183986	0.180062	0.171684	0.162006	0.159103	0.15286	0.149221	0.146046	0.137771	0.128995	0.131977	0.124834
30	0.177661	0.180279	0.180277	0.17722	0.168454	0.163786	0.160178	0.154903	0.139969	0.145578	0.133554	0.130517	0.117857
31	0.183307	0.17957	0.171183	0.166828	0.163304	0.156807	0.152613	0.151108	0.144428	0.144066	0.138918	0.135853	0.132547
32	0.16906	0.159698	0.155588	0.15117	0.148837	0.145045	0.148089	0.137606	0.134374	0.128622	0.125176	0.119729	0.115938
33	0.180543	0.184843	0.179597	0.176576	0.171966	0.170587	0.161217	0.160542	0.152928	0.149783	0.14531	0.143052	0.140052
34	0.178881	0.184447	0.17976	0.174305	0.169745	0.168415	0.155374	0.152066	0.147568	0.140011	0.121562	0.133037	0.129806
35	0.157497	0.155439	0.152085	0.149297	0.148318	0.144963	0.140179	0.135206	0.133936	0.129192	0.118912	0.118994	0.111085
36	0.159293	0.167598	0.159707	0.153815	0.158458	0.149567	0.146417	0.14452	0.143522	0.135874	0.134187	0.133626	0.125735
37	0.190498	0.184997	0.185164	0.183986	0.172874	0.174431	0.159437	0.162936	0.161934	0.162393	0.152166	0.14452	0.126068
38	0.188776	0.184285	0.182806	0.17733	0.176289	0.171828	0.174427	0.163093	0.165034	0.154968	0.154968	0.143975	0.145365

## Sheet: Tae
subject	Tae 8	Tae 9	Tae 10	Tae 11	Tae 12	Tae 13	Tae 14	Tae 15	Tae 16	Tae 17	Tae 18	Tae 19	Tae 20
1	0.199699	0.211683	0.204203	0.204199	0.204195	0.202577	0.202014	0.20145	0.197305	0.193419	0.193419	0.189899	0.174459
2	0.199124	0.197821	0.196351	0.199251	0.197766	0.202596	0.201564	0.195993	0.198503	0.196119	0.197311	0.196715	0.19386
3	0.176758	0.200967	0.190701	0.20825	0.206892	0.177258	0.19819	0.192966	0.200111	0.164238	0.20432	0.196437	0.164143
4	0.175475	0.184753	0.179772	0.176886	0.177674	0.178462	0.175001	0.173179	0.171356	0.170523	0.16969	0.156563	0.158861
5	0.189613	0.191563	0.199354	0.205164	0.20802	0.20436	0.201999	0.202611	0.203223	0.197776	0.198689	0.197847	0.197004
6	0.214633	0.212972	0.213338	0.218704	0.213341	0.209151	0.204961	0.223906	0.216773	0.217551	0.211386	0.178147	0.15596
7	0.207702	0.199277	0.204219	0.195569	0.205327	0.178629	0.190304	0.191743	0.189809	0.172094	0.187964	0.162572	0.155856
8	0.217029	0.217454	0.215858	0.197096	0.210496	0.214861	0.218462	0.206797	0.200965	0.195133	0.198438	0.197596	0.198406
9	0.17469	0.169965	0.168611	0.17422	0.167229	0.16853	0.166372	0.16582	0.164931	0.14378	0.130747	0.143207	0.130958
10	0.199875	0.201273	0.200251	0.199143	0.198849	0.196519	0.201085	0.199533	0.19798	0.154077	0.14631	0.134525	0.127658
11	0.201553	0.203334	0.202392	0.204697	0.203283	0.202816	0.200504	0.197958	0.195412	0.192962	0.190513	0.190612	0.190712
12	0.178698	0.181271	0.183843	0.185978	0.183083	0.188724	0.194365	0.179816	0.180901	0.181985	0.174853	0.16772	0.144178
13	0.192676	0.194656	0.196636	0.196636	0.199062	0.201488	0.197051	0.175623	0.172902	0.170181	0.186165	0.16647	0.146775
14	0.189613	0.191563	0.199354	0.205164	0.20802	0.20436	0.201999	0.202611	0.203223	0.197776	0.198689	0.197847	0.197004
15	0.223664	0.217345	0.222324	0.227303	0.200738	0.212794	0.209408	0.200813	0.196798	0.195204	0.180666	0.170755	0.149995
16	0.209602	0.206873	0.185365	0.189634	0.193903	0.177986	0.191988	0.184954	0.182289	0.171485	0.173278	0.17507	0.166658
17	0.199151	0.201248	0.203982	0.205245	0.207969	0.201616	0.178579	0.199974	0.200328	0.175821	0.191603	0.198791	0.18779
18	0.206714	0.222461	0.224907	0.221554	0.224285	0.215998	0.207711	0.214842	0.216024	0.19717	0.20866	0.195111	0.181228
19	0.177759	0.177059	0.173101	0.175567	0.194115	0.195119	0.186491	0.183889	0.181287	0.160977	0.160977	0.163276	0.165574
20	0.203563	0.204739	0.210192	0.207904	0.205616	0.208545	0.20631	0.204074	0.203984	0.203406	0.203996	0.204195	0.201059
21	0.174423	0.173548	0.189806	0.176685	0.183489	0.190294	0.199105	0.194446	0.196948	0.193549	0.198191	0.188011	0.180268
22	0.186225	0.19317	0.182194	0.187196	0.186404	0.185611	0.192477	0.17716	0.202753	0.191839	0.192121	0.192403	0.190493
23	0.204644	0.203152	0.206918	0.202474	0.200683	0.198892	0.197351	0.196851	0.195071	0.193291	0.1879	0.187908	0.175503
24	0.192079	0.189171	0.18997	0.186429	0.184568	0.181602	0.178636	0.175961	0.175378	0.174325	0.166726	0.159128	0.157745
25	0.145185	0.1469	0.143945	0.150242	0.170568	0.147444	0.14474	0.17152	0.163087	0.160871	0.131363	0.15069	0.13246
26	0.185525	0.199158	0.185822	0.185457	0.186839	0.182226	0.177613	0.173838	0.172163	0.170489	0.166847	0.165188	0.160214
27	0.210751	0.211538	0.204344	0.192949	0.190552	0.194001	0.19745	0.19745	0.19745	0.19543	0.19341	0.185663	0.180224
28	0.204815	0.199788	0.193539	0.193684	0.196952	0.200219	0.208466	0.200837	0.192558	0.19124	0.190288	0.189006	0.175314
29	0.185637	0.188461	0.191285	0.186162	0.180753	0.186298	0.185567	0.184837	0.183667	0.177373	0.165442	0.153511	0.15552
30	0.182516	0.189954	0.179038	0.168122	0.175357	0.158946	0.172687	0.179557	0.164342	0.15526	0.149652	0.147782	0.146178
31	0.20173	0.201834	0.200968	0.201618	0.203126	0.205675	0.199357	0.197637	0.203579	0.196991	0.177234	0.172409	0.167585
32	0.190186	0.19519	0.197595	0.199418	0.200029	0.197769	0.195508	0.1929	0.190293	0.190361	0.19043	0.19043	0.186202
33	0.213562	0.203774	0.18478	0.20622	0.200473	0.180541	0.177231	0.196015	0.197987	0.171986	0.156318	0.168234	0.168234
34	0.21424	0.204136	0.203255	0.191735	0.192845	0.193956	0.202944	0.19375	0.191068	0.188386	0.187091	0.186606	0.181995
35	0.179133	0.192299	0.190696	0.18463	0.18593	0.187231	0.185554	0.182989	0.181672	0.176756	0.167995	0.17179	0.155651
36	0.201585	0.193528	0.195474	0.192513	0.189552	0.181238	0.18568	0.185207	0.183121	0.179599	0.176182	0.162826	0.165965
37	0.179122	0.177977	0.178941	0.179905	0.170343	0.173515	0.173418	0.182004	0.188394	0.148064	0.174013	0.167803	0.144115
38	0.175443	0.179397	0.180865	0.182333	0.183978	0.183623	0.183214	0.163753	0.188762	0.181417	0.181417	0.159116	0.136816

## Sheet: Ta
subject	Ta 8	Ta 9	Ta 10	Ta 11	Ta 12	Ta 13	Ta 14	Ta 15	Ta 16	Ta 17	Ta 18	Ta 19	Ta 20
1	0.137	0.152286	0.144286	0.153	0.151429	0.15275	0.147889	0.153125	0.149625	0.146625	0.146625	0.144375	0.141125
2	0.112833	0.118667	0.1214	0.1242	0.123667	0.1275	0.133167	0.1288	0.128333	0.126333	0.105	0.120722	0.136444
3	0.153375	0.149778	0.164455	0.166857	0.164	0.163667	0.1572	0.1554	0.159571	0.1504	0.159667	0.157143	0.1515
4	0.1144	0.1308	0.124333	0.129143	0.1235	0.123667	0.125333	0.107667	0.11625	0.114459	0.112667	0.0845	0.0978
5	0.148667	0.139556	0.149333	0.158833	0.166	0.1624	0.164333	0.165854	0.167375	0.160375	0.161	0.160875	0.16075
6	0.125333	0.132667	0.148889	0.151	0.148571	0.1456	0.1466	0.1676	0.163	0.1622	0.1614	0.1612	0.1518
7	0.156125	0.1497	0.156	0.1499	0.163	0.157667	0.151571	0.153571	0.155125	0.1655	0.155286	0.155714	0.1405
8	0.149875	0.157125	0.154625	0.161	0.153222	0.158	0.161167	0.1532	0.15275	0.1752	0.168667	0.1646	0.1642
9	0.1195	0.115143	0.115333	0.125778	0.122	0.1126	0.1236	0.120286	0.117143	0.115714	0.1032	0.102	0.08675
10	0.134143	0.136714	0.145429	0.150667	0.148	0.149167	0.1506	0.1508	0.151	0.14825	0.137667	0.14725	0.144333
11	0.125625	0.134286	0.138857	0.140571	0.138714	0.145857	0.141857	0.148143	0.149857	0.141429	0.143571	0.142429	0.1458
12	0.1095	0.111667	0.117333	0.122714	0.121	0.1305	0.134	0.128333	0.129	0.1165	0.111125	0.10575	0.097375
13	0.1235	0.13225	0.141	0.141	0.1415	0.142	0.143333	0.140766	0.1382	0.13785	0.1375	0.136875	0.13625
14	0.148667	0.139556	0.149333	0.158833	0.166	0.1624	0.164333	0.165854	0.167375	0.160375	0.161	0.160875	0.16075
15	0.151857	0.145857	0.153928	0.162	0.139	0.14525	0.141	0.1398	0.13675	0.13675	0.1255	0.11425	0.103
16	0.137444	0.136875	0.14125	0.139	0.132333	0.1435	0.1332	0.1302	0.126833	0.125167	0.1212	0.1275	0.1235
17	0.135	0.14625	0.152875	0.152429	0.157286	0.154125	0.152	0.153	0.158286	0.160375	0.150167	0.1614	0.149167
18	0.172125	0.166833	0.168333	0.168429	0.174375	0.169044	0.163714	0.171429	0.178286	0.155429	0.163	0.156833	0.144857
19	0.147714	0.147857	0.144143	0.149	0.151125	0.152429	0.142333	0.140143	0.1344	0.135375	0.135375	0.122	0.12675
20	0.136333	0.147222	0.158125	0.15225	0.159889	0.167667	0.164	0.165889	0.161222	0.162875	0.165571	0.164429	0.161857
21	0.1046	0.1145	0.136167	0.1235	0.14325	0.147	0.1564	0.151	0.1532	0.157667	0.1565	0.142333	0.132
22	0.1148	0.132	0.1294	0.134	0.145667	0.1498	0.150167	0.1625	0.1616	0.152833	0.154571	0.1536	0.1496
23	0.134571	0.136167	0.1394	0.1498	0.151	0.139	0.142286	0.145625	0.1505	0.1456	0.133667	0.1344	0.12125
24	0.118	0.117714	0.124286	0.125857	0.128857	0.131571	0.129	0.124125	0.122167	0.121667	0.117714	0.1054	0.105714
25	0.0920415	0.09275	0.091	0.094	0.092333	0.089571	0.089286	0.09	0.091	0.0875	0.075	0.0745	0.0755835
26	0.127333	0.140167	0.131	0.135143	0.144143	0.142875	0.1355	0.137571	0.1365	0.133	0.131857	0.1298	0.12275
27	0.14225	0.155333	0.1395	0.137667	0.1354	0.1446	0.14375	0.1446	0.14375	0.1454	0.13475	0.1315	0.1222
28	0.125	0.125167	0.128333	0.1335	0.1354	0.137667	0.152333	0.1506	0.1458	0.145333	0.1372	0.1398	0.1214
29	0.1032	0.1102	0.1264	0.127429	0.123222	0.134143	0.131571	0.137857	0.126	0.127333	0.1108	0.1258	0.1256
30	0.11775	0.117917	0.1112	0.108714	0.125625	0.126889	0.115833	0.134667	0.1165	0.125714	0.114667	0.11	0.088
31	0.116875	0.134556	0.145444	0.149	0.154643	0.156929	0.152571	0.151	0.1526	0.1466	0.1352	0.1348	0.13575
32	0.1342	0.144333	0.148429	0.151	0.155	0.159444	0.153556	0.1494	0.14925	0.145	0.1518	0.14975	0.1462
33	0.1195	0.124	0.1305	0.137	0.133	0.141143	0.140667	0.135	0.136714	0.138333	0.14	0.12525	0.12525
34	0.129667	0.143833	0.14725	0.146	0.157571	0.139875	0.1565	0.1465	0.154333	0.144286	0.126	0.137833	0.134
35	0.131909	0.1363	0.1383	0.136667	0.14375	0.141625	0.140778	0.143889	0.1418	0.1399	0.1305	0.132167	0.113857
36	0.141429	0.136286	0.143333	0.1484	0.141167	0.1376	0.1445	0.143	0.140167	0.1382	0.136143	0.133905	0.131667
37	0.08675	0.098	0.0965	0.1085	0.102	0.109667	0.115	0.124429	0.134714	0.1264	0.111	0.11175	0.0865
38	0.106429	0.117571	0.121429	0.11425	0.135286	0.1154	0.11875	0.13375	0.142125	0.130556	0.130556	0.10575	0.093167

## Sheet: tce_tae
subject	tce/tae8	tce/tae9	tce/tae10	tce/tae11	tce/tae12	tce/tae13	tce/tae14	tce/tae15	tce/tae16	tce/tae17	tce/tae18	tce/tae19	tce/tae20
1	0.849188	0.802955	0.812383	0.775645	0.78091	0.759795	0.748891	0.732668	0.722116	0.715772	0.715772	0.71181	0.745897
2	0.92971	0.913745	0.913313	0.874992	0.872349	0.814527	0.813216	0.814937	0.772829	0.793769	0.809823	0.716956	0.741293
3	0.963023	0.842233	0.829922	0.761479	0.754162	0.871741	0.773525	0.776012	0.746026	0.861171	0.685244	0.701604	0.819944
4	1.05109	0.931135	0.957824	0.941872	0.887598	0.863243	0.838727	0.827597	0.844324	0.801147	0.757546	0.85372	0.771121
5	0.908622	0.838257	0.790569	0.755839	0.722685	0.713868	0.703429	0.679218	0.655152	0.656086	0.634932	0.624921	0.614825
6	0.874509	0.886229	0.875311	0.820913	0.853694	0.852231	0.879411	0.727278	0.74095	0.650886	0.711315	0.830471	0.928603
7	0.753002	0.747241	0.715746	0.738333	0.690932	0.759871	0.692171	0.67313	0.671907	0.705731	0.638005	0.705823	0.73011
8	0.802851	0.781752	0.77696	0.798651	0.748727	0.734028	0.704612	0.691014	0.713596	0.708261	0.66771	0.680055	0.638021
9	1.03764	1.0658	1.03793	0.960607	0.9776	0.943915	0.947377	0.912749	0.890209	1.02057	1.05125	0.920074	0.9092
10	0.978532	0.950763	0.910977	0.884269	0.860336	0.852783	0.78069	0.760134	0.739256	0.836043	0.715597	0.82549	0.784448
11	1.00528	0.961059	0.954776	0.915993	0.905905	0.889373	0.865401	0.876141	0.845199	0.832918	0.816049	0.793437	0.759323
12	1.03647	0.953591	0.920633	0.892794	0.881862	0.78326	0.748144	0.821345	0.795846	0.725082	0.756429	0.790442	0.892848
13	0.985198	0.937793	0.891342	0.891342	0.843913	0.797626	0.767177	0.847173	0.846688	0.833527	0.73755	0.716039	0.881492
14	0.908622	0.838257	0.790569	0.755839	0.722685	0.713868	0.703429	0.679218	0.655152	0.656086	0.634932	0.624921	0.614825
15	0.794656	0.825632	0.790198	0.756316	0.830839	0.712232	0.735878	0.746461	0.708071	0.687481	0.761639	0.773167	0.873756
16	0.819534	0.811416	0.892984	0.825179	0.812375	0.853764	0.743072	0.770159	0.76179	0.789008	0.753208	0.742652	0.741825
17	0.869175	0.84939	0.810135	0.791006	0.771129	0.754052	0.834561	0.736486	0.714548	0.790787	0.720406	0.68245	0.698631
18	0.867711	0.806564	0.761083	0.741359	0.70714	0.716252	0.726091	0.661458	0.66875	0.665568	0.654711	0.626879	0.677037
19	1.09426	1.07242	1.07242	1.02482	0.89278	0.884481	0.859629	0.865533	0.814289	0.920753	0.920753	0.874147	0.828945
20	0.937086	0.928455	0.866403	0.871181	0.84347	0.79065	0.788185	0.794011	0.759349	0.747318	0.713097	0.699238	0.681312
21	0.948407	0.92575	0.825801	0.875785	0.799779	0.779751	0.72514	0.690099	0.685103	0.683257	0.644994	0.697385	0.687488
22	0.997712	0.934907	1.00889	0.96005	0.937974	0.900124	0.85391	0.905791	0.769419	0.840257	0.784532	0.779936	0.759298
23	0.883872	0.886681	0.848181	0.860314	0.838034	0.815417	0.791838	0.782717	0.767304	0.735104	0.753715	0.722455	0.754506
24	0.972938	0.956061	0.905185	0.886986	0.878803	0.871346	0.830612	0.821801	0.796485	0.761824	0.79799	0.786669	0.755967
25	1.33799	1.3035	1.37297	1.27807	1.09712	1.22529	1.18497	0.919362	0.969041	0.962902	1.06106	0.952744	1.01946
26	0.935637	0.849225	0.939356	0.895917	0.841495	0.845608	0.833264	0.815328	0.82618	0.827561	0.807938	0.792237	0.783396
27	0.879706	0.893726	0.82964	0.870639	0.873887	0.814506	0.771076	0.800279	0.771076	0.754669	0.744894	0.757388	0.766287
28	0.831448	0.859646	0.872739	0.851118	0.803462	0.754049	0.68475	0.714097	0.72547	0.724561	0.687747	0.667153	0.716087
29	1.01225	0.976258	0.941328	0.922229	0.896284	0.854024	0.823743	0.807311	0.795167	0.77673	0.7797	0.859725	0.802686
30	0.9734	0.949067	1.00692	1.05412	0.960635	1.03045	0.927563	0.862695	0.851693	0.93764	0.892432	0.883171	0.806257
31	0.908677	0.88969	0.851792	0.827446	0.803954	0.762402	0.765526	0.764573	0.709444	0.731333	0.783811	0.787967	0.790924
32	0.888919	0.818167	0.787409	0.758056	0.744077	0.733408	0.757457	0.713352	0.706143	0.675672	0.657333	0.62873	0.622645
33	0.845387	0.907098	0.97195	0.856251	0.857801	0.944866	0.909643	0.819029	0.772414	0.870902	0.929579	0.850316	0.832483
34	0.834956	0.90355	0.884406	0.909096	0.880214	0.868315	0.7656	0.784857	0.772332	0.743213	0.649748	0.71293	0.713237
35	0.879218	0.808319	0.797526	0.808628	0.797707	0.774247	0.755462	0.738875	0.737241	0.730906	0.707831	0.692671	0.71368
36	0.790203	0.866014	0.817024	0.798985	0.835961	0.825252	0.788545	0.780316	0.783755	0.756541	0.761639	0.820667	0.757599
37	1.06351	1.03944	1.03478	1.02268	1.01486	1.00528	0.91938	0.895233	0.85955	1.09678	0.874452	0.861248	0.874774
38	1.076	1.02725	1.01073	0.972563	0.958207	0.935765	0.95204	0.99597	0.874297	0.854209	0.854209	0.90484	1.06249

## Sheet: Tc
subject	Tc 8	Tc 9	Tc 10	Tc 11	Tc 12	Tc 13	Tc 14	Tc 15	Tc 16	Tc 17	Tc 18	Tc 19	Tc 20
1	0.232911	0.229369	0.225808	0.219016	0.212224	0.203744	0.199833	0.195921	0.190157	0.185239	0.185239	0.180696	0.160196
2	0.270738	0.259912	0.254281	0.249395	0.247586	0.240115	0.232154	0.226915	0.213654	0.206272	0.19889	0.181893	0.201122
3	0.190731	0.220451	0.183118	0.199971	0.198922	0.196609	0.194296	0.187309	0.189827	0.187244	0.184662	0.177116	0.161876
4	0.217361	0.225983	0.228118	0.214347	0.211599	0.208851	0.196446	0.198198	0.199951	0.192761	0.185571	0.205723	0.183561
5	0.231051	0.212586	0.207624	0.201402	0.192481	0.189074	0.179759	0.174374	0.16899	0.167159	0.163843	0.16061	0.157377
6	0.273216	0.269048	0.251186	0.247241	0.246897	0.242752	0.238607	0.219182	0.213967	0.196952	0.200471	0.177706	0.166851
7	0.207977	0.198484	0.194388	0.190228	0.183935	0.177195	0.170455	0.167239	0.162218	0.157409	0.1526	0.15076	0.14892
8	0.241395	0.230324	0.22954	0.222209	0.214878	0.214575	0.211226	0.200323	0.200226	0.210226	0.211226	0.201226	0.201226
9	0.236456	0.235394	0.228285	0.215799	0.208711	0.215008	0.200388	0.196886	0.194611	0.172762	0.159689	0.173613	0.163275
10	0.261316	0.255922	0.237854	0.224572	0.221926	0.21494	0.207471	0.200405	0.193339	0.18825	0.187667	0.17725	0.174333
11	0.27262	0.262768	0.257702	0.251627	0.248723	0.237337	0.230682	0.224027	0.210717	0.206563	0.202409	0.196067	0.189725
12	0.254412	0.245087	0.235762	0.229304	0.223537	0.214805	0.206072	0.199174	0.198096	0.197018	0.195781	0.194544	0.16872
13	0.260936	0.24592	0.230905	0.230905	0.225552	0.2202	0.20489	0.18364	0.17891	0.174181	0.185971	0.177014	0.173953
14	0.231051	0.212586	0.207624	0.201402	0.192481	0.189074	0.179759	0.174374	0.16899	0.167159	0.163843	0.16061	0.157377
15	0.249543	0.250935	0.244264	0.237594	0.227217	0.229604	0.219473	0.209342	0.199886	0.192653	0.1945	0.19273	0.190961
16	0.243934	0.237858	0.206308	0.2127	0.219092	0.21027	0.201449	0.197198	0.194321	0.181622	0.179895	0.178168	0.166886
17	0.237249	0.22605	0.21636	0.214814	0.211055	0.199408	0.19683	0.194252	0.184896	0.182182	0.179468	0.173056	0.16982
18	0.210901	0.235057	0.227747	0.217377	0.208511	0.201662	0.194813	0.185522	0.182205	0.172971	0.182272	0.159725	0.159069
19	0.221728	0.214899	0.211199	0.204708	0.216292	0.215269	0.205056	0.176739	0.194508	0.171278	0.170278	0.174746	0.178714
20	0.230539	0.247608	0.234178	0.205478	0.219159	0.205764	0.179637	0.200109	0.197951	0.192539	0.183894	0.182548	0.176186
21	0.235247	0.219525	0.210381	0.20758	0.199628	0.191677	0.187084	0.177633	0.176141	0.17465	0.169523	0.176793	0.1722
22	0.257224	0.240733	0.205709	0.195928	0.191519	0.199093	0.206668	0.201946	0.197223	0.200199	0.194667	0.189135	0.186488
23	0.225043	0.213354	0.201664	0.190845	0.189105	0.190502	0.186845	0.183188	0.186484	0.18978	0.19604	0.189263	0.186671
24	0.235586	0.252315	0.237642	0.225932	0.21791	0.185782	0.178278	0.196441	0.192896	0.185464	0.160078	0.178324	0.17128
25	0.234596	0.236153	0.244905	0.243837	0.264983	0.235793	0.223957	0.239209	0.22921	0.227881	0.22382	0.219759	0.184866
26	0.231776	0.228122	0.228694	0.216159	0.19992	0.176663	0.168915	0.178002	0.17829	0.178579	0.169792	0.166256	0.162975
27	0.2539	0.245261	0.234376	0.223271	0.221661	0.213493	0.205325	0.205325	0.205325	0.204028	0.202731	0.182113	0.180375
28	0.250108	0.246369	0.233942	0.225032	0.21928	0.213527	0.198879	0.193654	0.186453	0.184471	0.183958	0.175302	0.179454
29	0.270348	0.257647	0.244947	0.230417	0.219538	0.211258	0.20373	0.196201	0.204462	0.18781	0.186679	0.177578	0.167912
30	0.242427	0.251316	0.210865	0.236628	0.218185	0.193174	0.217032	0.20007	0.215943	0.187295	0.172971	0.165809	0.165809
31	0.237902	0.221106	0.226707	0.219446	0.211787	0.205818	0.199399	0.198252	0.195407	0.194456	0.173079	0.151702	0.150202
32	0.215626	0.210555	0.204755	0.199588	0.194463	0.192434	0.190405	0.182911	0.175417	0.171665	0.167913	0.160409	0.156855
33	0.274606	0.264617	0.230901	0.246221	0.238154	0.205702	0.192778	0.221557	0.214227	0.183436	0.158161	0.159769	0.159769
34	0.263454	0.244915	0.235591	0.20319	0.212842	0.222495	0.201818	0.199316	0.191889	0.184463	0.182653	0.18181	0.174167
35	0.20332	0.211438	0.204481	0.197506	0.194037	0.190569	0.184955	0.17436	0.17369	0.166048	0.156407	0.158617	0.152879
36	0.219663	0.22484	0.211817	0.209516	0.207214	0.193205	0.187597	0.18608	0.186476	0.177273	0.174226	0.175785	0.171063
37	0.282869	0.264974	0.233443	0.255391	0.241217	0.238279	0.217856	0.220511	0.215614	0.215396	0.215178	0.200573	0.183682
38	0.257791	0.24611	0.235403	0.23005	0.224697	0.240051	0.238891	0.225489	0.212087	0.205829	0.205829	0.196035	0.18624

## Sheet: Tstep
subject	Tstep 8	Tstep 9	Tstep 10	Tstep 11	Tstep 12	Tstep 13	Tstep 14	Tstep 15	Tstep 16	Tstep 17	Tstep 18	Tstep 19	Tstep 20
1	0.369911	0.381655	0.370094	0.340788	0.363652	0.356494	0.326358	0.349046	0.339782	0.331864	0.331864	0.325071	0.238847
2	0.351535	0.378578	0.375681	0.373595	0.371253	0.367615	0.365321	0.355715	0.288169	0.283723	0.298862	0.227093	0.337566
3	0.344106	0.370229	0.347573	0.366828	0.362922	0.32621	0.351496	0.342709	0.349399	0.297949	0.344329	0.334259	0.293376
4	0.331761	0.356783	0.352451	0.34349	0.29465	0.332518	0.321779	0.259657	0.316201	0.307219	0.298238	0.290223	0.281361
5	0.379718	0.352142	0.356957	0.360236	0.358481	0.351474	0.344092	0.340229	0.336365	0.327534	0.324843	0.321485	0.318127
6	0.332979	0.401714	0.400074	0.398241	0.395469	0.345307	0.385207	0.386782	0.376967	0.359152	0.361871	0.318906	0.268651
7	0.364102	0.348184	0.350388	0.340128	0.346935	0.311151	0.322027	0.32081	0.317343	0.287599	0.307886	0.274341	0.267397
8	0.39127	0.387449	0.384165	0.351031	0.3681	0.372575	0.372392	0.31066	0.244006	0.333338	0.29188	0.23762	0.225064
9	0.355956	0.350537	0.343618	0.341577	0.330711	0.327608	0.323988	0.317171	0.311754	0.288477	0.262889	0.275613	0.250025
10	0.395459	0.392636	0.383282	0.375239	0.369926	0.364107	0.358071	0.351205	0.344339	0.28378	0.244029	0.259519	0.233587
11	0.378947	0.397054	0.39656	0.392198	0.387438	0.383195	0.341937	0.34621	0.360574	0.322927	0.345981	0.317984	0.335525
12	0.363912	0.296521	0.353096	0.352018	0.344537	0.297224	0.340072	0.327507	0.259616	0.313518	0.306906	0.300294	0.266095
13	0.384436	0.37817	0.371905	0.371905	0.367053	0.3622	0.348224	0.324407	0.30059	0.31203	0.323471	0.235235	0.276156
14	0.379718	0.352142	0.356957	0.360236	0.358481	0.351474	0.344092	0.340229	0.336365	0.327534	0.324843	0.321485	0.318127
15	0.4014	0.396792	0.398193	0.399594	0.366217	0.278838	0.308756	0.349142	0.336636	0.329403	0.228796	0.233556	0.273961
16	0.381378	0.374733	0.347558	0.318191	0.351425	0.326501	0.334649	0.327398	0.321155	0.306789	0.273141	0.305668	0.290386
17	0.372249	0.3723	0.369235	0.367242	0.368341	0.353533	0.325927	0.347252	0.343182	0.313116	0.329635	0.334456	0.318986
18	0.383026	0.40189	0.39608	0.385805	0.382886	0.370707	0.358528	0.356951	0.360491	0.3284	0.345272	0.316558	0.303926
19	0.369442	0.362757	0.355342	0.353708	0.367417	0.367698	0.34739	0.316882	0.328908	0.306653	0.306653	0.215897	0.223483
20	0.366873	0.39483	0.392303	0.357728	0.379048	0.373431	0.343637	0.365998	0.359173	0.355414	0.349465	0.346976	0.338043
21	0.339847	0.334025	0.346548	0.33108	0.293099	0.338677	0.343484	0.328633	0.296156	0.267615	0.326023	0.319126	0.3042
22	0.372024	0.372733	0.335109	0.329928	0.337185	0.323546	0.356835	0.333587	0.358823	0.353033	0.317045	0.342735	0.294503
23	0.359614	0.383283	0.382422	0.340645	0.340105	0.329502	0.354108	0.328813	0.311663	0.33538	0.329707	0.323663	0.307921
24	0.353586	0.370029	0.361928	0.351789	0.346767	0.317353	0.307278	0.320566	0.315063	0.30713	0.277792	0.283724	0.276995
25	0.326638	0.328903	0.335905	0.337837	0.357316	0.325365	0.313243	0.329209	0.32021	0.315381	0.26243	0.294259	0.260449
26	0.359109	0.368289	0.359694	0.351302	0.344063	0.319538	0.304415	0.315573	0.273535	0.311579	0.301649	0.296056	0.285725
27	0.39615	0.400594	0.373876	0.360938	0.357061	0.319467	0.349075	0.319467	0.349075	0.302024	0.337481	0.253458	0.283696
28	0.375108	0.371535	0.362275	0.358532	0.354863	0.351194	0.351213	0.344254	0.332253	0.329805	0.321158	0.315102	0.300854
29	0.373548	0.331871	0.371347	0.357846	0.34276	0.345401	0.308326	0.334058	0.330462	0.315143	0.232642	0.21931	0.241856
30	0.360177	0.369233	0.322065	0.345342	0.34381	0.320063	0.332865	0.334736	0.222443	0.238585	0.218772	0.217688	0.240339
31	0.354777	0.355661	0.372151	0.368446	0.36643	0.362747	0.35197	0.349252	0.348007	0.341056	0.236045	0.286502	0.232289
32	0.329397	0.354888	0.353183	0.350588	0.349463	0.325049	0.343961	0.295558	0.324667	0.266968	0.264554	0.310159	0.263917
33	0.394105	0.388617	0.361401	0.383221	0.371154	0.346845	0.333445	0.356557	0.350941	0.321769	0.290161	0.159769	0.150769
34	0.393121	0.388748	0.382841	0.34919	0.3461	0.36237	0.358318	0.345816	0.311372	0.328749	0.308653	0.319644	0.25966
35	0.335229	0.347738	0.342781	0.334172	0.31482	0.332194	0.325733	0.318249	0.31549	0.305948	0.286907	0.290784	0.266736
36	0.361092	0.361126	0.35515	0.313514	0.348381	0.330805	0.332097	0.32908	0.326643	0.315473	0.310369	0.296452	0.293522
37	0.369619	0.362974	0.329943	0.363891	0.343217	0.347945	0.332856	0.34494	0.350328	0.305183	0.326178	0.312323	0.270182
38	0.364219	0.363681	0.337992	0.31628	0.359983	0.355451	0.357641	0.324582	0.354212	0.336384	0.336384	0.242842	0.279407

## Sheet: Tstride
subject	Tstride 8	Tstride 9	Tstride 10	Tstride 11	Tstride 12	Tstride 13	Tstride 14	Tstride 15	Tstride 16	Tstride 17	Tstride 18	Tstride 19	Tstride 20
1	0.739822	0.76331	0.740188	0.681577	0.727304	0.712988	0.652717	0.698091	0.679564	0.663727	0.663727	0.650143	0.477693
2	0.70307	0.757156	0.751362	0.747189	0.742506	0.735231	0.730642	0.71143	0.576338	0.567445	0.597725	0.454185	0.675132
3	0.688212	0.740457	0.695146	0.733656	0.725845	0.652419	0.702992	0.685419	0.698798	0.595897	0.688658	0.668517	0.586753
4	0.663522	0.713567	0.704902	0.686979	0.5893	0.665036	0.643559	0.519313	0.632401	0.614438	0.596476	0.580446	0.562723
5	0.759435	0.704284	0.713915	0.720471	0.716962	0.702949	0.688184	0.680457	0.672729	0.655068	0.649685	0.642969	0.636253
6	0.665957	0.803428	0.800149	0.796482	0.790937	0.690614	0.770413	0.773564	0.753933	0.718303	0.723742	0.637811	0.537301
7	0.728204	0.696369	0.700776	0.680255	0.69387	0.622301	0.644053	0.64162	0.634686	0.575198	0.615771	0.548682	0.534794
8	0.782541	0.774898	0.768329	0.702061	0.736201	0.745151	0.744785	0.62132	0.488013	0.666676	0.58376	0.475239	0.450128
9	0.711911	0.701075	0.687236	0.683154	0.661423	0.655216	0.647977	0.634343	0.623508	0.576953	0.525779	0.551226	0.50005
10	0.790918	0.785272	0.766564	0.750477	0.739853	0.728213	0.716141	0.702409	0.688677	0.56756	0.488057	0.519038	0.467174
11	0.757895	0.794108	0.793119	0.784396	0.774875	0.766389	0.683874	0.692419	0.721147	0.645855	0.691962	0.635969	0.671049
12	0.727825	0.593042	0.706191	0.704036	0.689073	0.594447	0.680145	0.655014	0.519232	0.627035	0.613811	0.600588	0.532192
13	0.768872	0.756341	0.743811	0.743811	0.734106	0.7244	0.696447	0.648814	0.60118	0.624062	0.646943	0.470471	0.552312
14	0.759435	0.704284	0.713915	0.720471	0.716962	0.702949	0.688184	0.680457	0.672729	0.655068	0.649685	0.642969	0.636253
15	0.802801	0.793584	0.796385	0.799187	0.732435	0.557676	0.617512	0.698283	0.673273	0.658806	0.457593	0.467111	0.547923
16	0.762756	0.749465	0.695116	0.636381	0.702851	0.653002	0.669299	0.654796	0.642309	0.613577	0.546283	0.611336	0.580772
17	0.744497	0.744599	0.73847	0.734485	0.736681	0.707065	0.651854	0.694505	0.686364	0.626231	0.65927	0.668911	0.637973
18	0.766052	0.80378	0.792161	0.77161	0.765772	0.741413	0.717055	0.713901	0.720981	0.656799	0.690544	0.633117	0.607851
19	0.738885	0.725513	0.710684	0.707416	0.734834	0.735395	0.694779	0.633764	0.657815	0.613305	0.613305	0.431794	0.446966
20	0.733745	0.78966	0.784605	0.715455	0.758095	0.746862	0.687274	0.731996	0.718346	0.710829	0.698931	0.693952	0.676087
21	0.679695	0.66805	0.693096	0.662159	0.586197	0.677353	0.686968	0.657266	0.592311	0.535229	0.652045	0.638253	0.6084
22	0.744048	0.745466	0.670218	0.659856	0.674371	0.647092	0.71367	0.667174	0.717646	0.706065	0.63409	0.685469	0.589007
23	0.719228	0.766567	0.764845	0.68129	0.680209	0.659005	0.708215	0.657627	0.623327	0.670761	0.659414	0.647327	0.615843
24	0.707172	0.740059	0.723856	0.703579	0.693535	0.634707	0.614555	0.641133	0.630126	0.614261	0.555584	0.567449	0.553989
25	0.653274	0.657805	0.67181	0.675673	0.714633	0.650729	0.626486	0.658418	0.64042	0.630762	0.52486	0.588517	0.520898
26	0.718219	0.736577	0.719387	0.702604	0.688126	0.639075	0.608829	0.631146	0.54707	0.623158	0.603298	0.592111	0.57145
27	0.792299	0.801189	0.747753	0.721876	0.714122	0.638935	0.69815	0.638935	0.69815	0.604049	0.674961	0.506916	0.567392
28	0.750216	0.743071	0.724551	0.717065	0.709726	0.702388	0.702425	0.688509	0.664506	0.659609	0.642316	0.630204	0.601708
29	0.747096	0.663742	0.742694	0.715692	0.685519	0.690803	0.616651	0.668116	0.660924	0.630287	0.465283	0.43862	0.483712
30	0.720354	0.738465	0.64413	0.690685	0.687621	0.640126	0.66573	0.669473	0.444887	0.477171	0.437543	0.435376	0.480678
31	0.709554	0.711323	0.744302	0.736893	0.73286	0.725493	0.703941	0.698504	0.696015	0.682112	0.472089	0.573004	0.464578
32	0.658794	0.709776	0.706367	0.701177	0.698926	0.650097	0.687921	0.591115	0.649333	0.533936	0.529108	0.620317	0.527833
33	0.788212	0.777235	0.722803	0.766441	0.742309	0.69369	0.66689	0.713114	0.701883	0.643539	0.580322	0.472039	0.42202
34	0.786241	0.777496	0.765683	0.69838	0.6922	0.724741	0.716636	0.691631	0.622744	0.657498	0.617305	0.639288	0.51932
35	0.670457	0.695475	0.685562	0.668344	0.629641	0.664387	0.651466	0.636499	0.630979	0.611895	0.573815	0.581568	0.533472
36	0.722183	0.722252	0.710301	0.627029	0.696762	0.661609	0.664193	0.65816	0.653286	0.630946	0.620738	0.592903	0.484468
37	0.739238	0.725948	0.659887	0.727783	0.686434	0.695891	0.665712	0.689879	0.700656	0.610366	0.652356	0.624647	0.540365
38	0.728439	0.727362	0.675984	0.63256	0.719966	0.710901	0.715282	0.649164	0.708425	0.672769	0.672769	0.485685	0.558813

## Sheet: FStep
subject	Fstep 8	Fstep 9	Fstep 10	Fstep 11	Fstep 12	Fstep 13	Fstep 14	Fstep 15	Fstep 16	Fstep 17	Fstep 18	Fstep 19	Fstep 20
1	2703466	2620465	2702321	3174312	2750384	2805297	3284019	2865539	2943635	3013625	3013625	3076515	4262865
2	2600611	2642152	2662521	2677155	2693823	2720413	2737688	2812527	2.79872e+06	3029138	2.92867e+06	2.82819e+06	2963843
3	3115270	2701442	3047345	2726578	2756419	2.80098e+06	2845540	2918513	2862492	2.88373e+06	2904971	2992563	3825088
4	3224012	2803074	2837509	2911491	2960637	3009783	3109208	3.13695e+06	3164695	3259201	3353707	3446347	3558298
5	2634631	2840035	2801954	2776379	2789996	2846468	2907017	2.94033e+06	2973636	3054985	3078766	3112718	3146670
6	2.47858e+06	2489374	2499813	2511189	2529284	2562676	2596068	2585539	2653311	2784670	2763670	2963670	3063670
7	2747477	2872832	2854708	2940616	2882648	2994665	3106682	3117908	3152827	3200886	3248945	3754312	3.67408e+06
8	2556695	2581252	2603481	2.66037e+06	2717250	2684344	2685775	2.81675e+06	2.94844e+06	3080132	3.03162e+06	3.05934e+06	3.06281e+06
9	2810154	2854936	2910591	2928903	3024306	3053410	3087561	3155221	3207864	3.32539e+06	3.61308e+06	3629106	4002262
10	2529636	2547683	2609329	2666169	2704364	2747186	2792933	2.84918e+06	2905426	3025360	3020407	3125607	3217245
11	2.50823e+06	2519058	2521904	2549811	2581199	2610367	2.67467e+06	2.73897e+06	2774026	2.83252e+06	2891005	2.93684e+06	2982680
12	2748798	2790710	2832622	2840966	2902993	2921880	2940767	3053508	3122082	3190656	3.26193e+06	3333209	4.12133e+06
13	2601502	2645302	2689102	2689102	2.72558e+06	2762053	2872634	3269466	3324309	3379152	3092006	3.27899e+06	3.46597e+06
14	2634631	2840035	2801954	2776379	2789996	2846468	2907017	2.94033e+06	2973636	3054985	3078766	3112718	3146670
15	2492224	2520982	2512058	2503134	2731003	2.6999e+06	2.78272e+06	2865553	2971291	3036155	3.27521e+06	3.54669e+06	3818176
16	2622261	2668745	2.82075e+06	2.97276e+06	2846023	2.9173e+06	2988582	3055393	3114237	3260316	3.21559e+06	3272213	3444576
17	2686762	2686427	2708714	2723214	2715077	2829430	2.85502e+06	2880605	2914453	2.97461e+06	3034766	2991038	3135575
18	2814398	2488823	2525272	2592147	2612198	2701818	2791438	2802453	2775524	3049034	2901218	3164944	3291456
19	2887455	2916397	3016285	3009687	2722383	2719984	2879028	2960390	3041752	3.10749e+06	3.2139e+06	3320320	3320320
20	2.52771e+06	2533024	2549379	2593988	2638597	2678651	2.70581e+06	2732978	2786168	2814252	2862414	2882707	2958863
21	2942701	2994580	2885891	3020782	2986847	2952912	2912536	3043143	3.02131e+06	3.08236e+06	3069042	3134896	3289045
22	2688378	2683053	2.6906e+06	2.72789e+06	2.76519e+06	2.78016e+06	2802618	2.79491e+06	2787211	2832994	2875525	2918056	2.96424e+06
23	2588499	2610941	2615935	2.68533e+06	2.75473e+06	2.82245e+06	2825803	2.87708e+06	2.93003e+06	2982983	3034017	3091053	3247858
24	2987629	2703533	2763212	2843215	2884266	2.94952e+06	3.03529e+06	3121072	3174929	3257523	3.39243e+06	3527332	3614690
25	3354637	3276631	3195045	3148498	2799031	3271240	3365045	3039826	3124082	3172398	4301122	3400099	4.21272e+06
26	2784864	2715737	2781070	2846641	2906712	2.97433e+06	3.07199e+06	3169647	3189714	3209781	3315428	3378213	3500106
27	2524472	2496652	2674780	2771170	2800917	2833566	2866215	2866215	2866215	2.91591e+06	2965614	3.05865e+06	3.15169e+06
28	2666250	2692118	2760936	2789465	2.81876e+06	2848054	2848607	2905827	3010511	3033590	3115097	3173679	3325861
29	2677156	2685212	2693268	2795438	2918833	2895827	2945615	2995403	3026181	3174561	3.22343e+06	3.36519e+06	3.53138e+06
30	2776788	2708585	2803195	2897805	2908706	2.9482e+06	3007282	2987701	3.29158e+06	3.29158e+06	3.29158e+06	3.43568e+06	3579771
31	2997268	2967519	2687620	2714286	2729316	2757225	2842268	2864355	2873845	2932221	2903033	2903033	2973033
32	2784196	2818473	2831899	2853172	2861879	2.88496e+06	2908046	2.9945e+06	3080949	3142762	3204575	3225503	3307273
33	2538272	2573965	2.59185e+06	2609732	2696505	2.74012e+06	2.78373e+06	2805061	2849637	2991038	3135575	3325575	3467575
34	2543957	2572672	2612814	2.66779e+06	2.72276e+06	2763642	2791820	2892005	2.96745e+06	3042896	3263581	3128991	3.23215e+06
35	3152983	2876435	2918464	2993038	3.00181e+06	3010575	3070576	3143535	3170198	3269065	3486882	3440141	3751511
36	2770301	2769525	2815943	2843246	2870549	3023507	3011543	3038931	3062368	3170276	3223741	3373642	3.40769e+06
37	2705749	2755256	2751779	2748302	2914789	2874091	3004988	2899361	2854662	2.96117e+06	3067687	3204138	3702315
38	2746426	2750012	2.76534e+06	2.78066e+06	2778521	2813455	2796133	2.80981e+06	2823496	2973548	2973548	4219238	3852971

[truncated: 16 more sheets: Fsist, Tpush, Tbrake, Vvmxdown, Vvmxup, Saedown, Scedown, Saeup, Sceup, Sc, Sv, Sa, Avmx, Kvert, Fmax, Av,ce]
